# Supplementary material for: Self-microemulsifying drug delivery system and nanoemulsion for enhancing aqueous miscibility of Alpinia galanga oil
Source: PLoS One. 2017 Nov 30;12(11):e0188848. doi: 10.1371/journal.pone.0188848 (PMC5708845; doi:10.1371/journal.pone.0188848)
Supplement: S1 Dataset — (XLSX) [file pone.0188848.s001.xlsx]

## Sheet: Droplet size 
	Cycle	N	Droplet size of NE-AGO-D (nm)
			Pressure (psi)
			5000	Mean	S.E.M.	10000	Mean	S.E.M.
	0	1	177.5	176.867	0.633333	177.5	176.867	0.633333
		2	177.5			177.5
		3	175.6			175.6
	1	1	83.72	81.35	1.18528	81.83	79.84	1.16363
		2	80.21			77.8
		3	80.12			79.89
	3	1	77.77	76.4833	0.649932	55.64	54.55	0.553263
		2	76			53.84
		3	75.68			54.17
	5	1	73.16	73.6767	3.18304	49.01	47.3767	0.903647
		2	79.43			47.23
		3	68.44			45.89
	7	1	67.82	68.52	0.432474	43.96	43.85	0.382143
		2	68.43			44.45
		3	69.31			43.14
	10	1	65.03	64.2367	0.515407	44.73	43.96	0.44456
		2	64.41			43.19
		3	63.27			43.96
	15	1	63.37	62.9333	0.756755	44.75	44.1133	0.405476
		2	63.97			44.23
		3	61.46			43.36
	20	1	62.31	61.4833	0.439747	43.6	43.2267	0.275096
		2	60.81			43.39
		3	61.33			42.69
