# Supplementary material for: Self-microemulsifying drug delivery system and nanoemulsion for enhancing aqueous miscibility of Alpinia galanga oil
Source: PLoS One. 2017 Nov 30;12(11):e0188848. doi: 10.1371/journal.pone.0188848 (PMC5708845; doi:10.1371/journal.pone.0188848)
Supplement: S2 Dataset — (XLSX) [file pone.0188848.s002.xlsx]

## Sheet: 1,8-cineole
SMEDDS-AGO										NE-AGO-D										AGO
Time	Temperature (°C)	N	1,8-cineole content (mg/L)	Mean	S.E.M.	% 1,8-cineole retention	Mean	S.E.M.		Time	Temperature (°C)	N	1,8-cineole content (mg/L)	Mean	S.E.M.	% 1,8-cineole retention	Mean	S.E.M.		Time	Temperature (°C)	N	1,8-cineole content (mg/L)	Mean	S.E.M.	% 1,8-cineole retention	Mean	S.E.M.
week0		1	1.35788	1.2793	0.058487	106.142	100	4.5718		week0		1	0.782666	0.752861	0.036315	103.959	100	4.8236		week0		1	5.58695	5.3107	0.138985	105.202	100	2.61708
		2	1.31506			102.795						2	0.795316			105.639						2	5.14585			96.8959
		3	1.16497			91.0629						3	0.680599			90.4017						3	5.19929			97.9022
week4	4	1	1.36848	1.301	0.0434501	106.971	101.697	3.3964		week4	4	1	0.793914	0.769664	0.012176	105.453	102.232	1.6173		week4	4	1	5.47995	5.3194	0.0832001	103.187	100.164	1.56665
		2	1.31469			102.766						2	0.759459			100.876						2	5.277			99.3654
		3	1.21984			95.3523						3	0.755617			100.366						3	5.20125			97.9391
	20	1	1.17186	1.17652	0.00650396	91.6017	91.9663	0.5084			20	1	0.812438	0.817524	0.002632	107.913	108.589	0.3496			20	1	5.35383	5.19999	0.0769212	100.812	97.9154	1.44842
		2	1.18937			92.9706						2	0.821243			109.083						2	5.12412			96.4868
		3	1.16834			91.3266						3	0.81889			108.771						3	5.12203			96.4473
	40	1	1.17859	1.21644	0.0373248	92.1274	95.0861	2.9176			40	1	0.749088	0.734287	0.00745106	99.499	97.5329	0.9897			40	1	5.20968	5.2996	0.0451488	98.0979	99.791	0.850148
		2	1.17964			92.2098						2	0.72539			96.3512						2	5.35174			100.773
		3	1.29108			100.921						3	0.728381			96.7485						3	5.33737			100.502
week8	4	1	1.22522	1.28711	0.0373069	95.7729	100.611	2.9162		week8	4	1	0.808252	0.808535	0.000611298	107.357	107.395	0.0811967		week8	4	1	5.23932	5.18577	0.0342115	98.656	97.6475	0.6442
		2	1.35415			105.851						2	0.809706			107.551						2	5.12211			96.4489
		3	1.28197			100.208						3	0.807646			107.277						3	5.19586			97.8376
	20	1	1.37279	1.29894	0.0370306	107.308	101.535	2.8946			20	1	0.6897	0.675278	0.0443118	91.6106	89.695	5.8858			20	1	5.24442	5.19258	0.026049	98.752	97.7758	0.4905
		2	1.2669			99.0305						2	0.743794			98.7958						2	5.1711			97.3713
		3	1.25714			98.2676						3	0.59234			78.6786						3	5.16222			97.2041
	40	1	1.10941	1.075	0.0172155	86.7199	84.03	1.3457			40	1	0.598556	0.603348	0.00457212	79.5043	80.1408	0.6073			40	1	5.28446	5.2313	0.0267167	99.5059	98.5049	0.503074
		2	1.0588			82.7642						2	0.612489			81.3549						2	5.2094			98.0925
		3	1.05678			82.606						3	0.599			79.5632						3	5.20004			97.9163
week12	4	1	1.28259	1.24059	0.0221882	100.257	96.9739	1.7344		week12	4	1	0.468344	0.460378	0.00411212	62.2086	61.1505	0.5462		week12	4	1	4.87028	4.94942	0.0673928	91.7068	93.1972	1.269
		2	1.20718			94.3626						2	0.454625			60.3863						2	4.89452			92.1633
		3	1.23199			96.3021						3	0.458165			60.8566						3	5.08348			95.7215
	20	1	1.06075	1.13595	0.037701	82.9166	88.795	2.947			20	1	0.512725	0.475248	0.0197558	68.1035	63.1257	2.6241			20	1	4.70883	4.8811	0.0870418	88.6668	91.9107	1.63899
		2	1.16881			91.3632						2	0.445669			59.1968						2	4.94553			93.1239
		3	1.1783			92.1052						3	0.467352			62.0768						3	4.98894			93.9412
	40	1	1.00184	1.03096	0.0234061	78.3118	80.5876	1.8296			40	1	0.36458	0.366608	0.00311458	48.426	48.6954	0.4137			40	1	4.70534	4.6937	0.0100868	88.6012	88.3819	0.189933
		2	1.07726			84.207						2	0.362522			48.1526						2	4.70215			88.541
		3	1.01377			79.244						3	0.372723			49.5076						3	4.67361			88.0037
