# Supplementary material for: Self-microemulsifying drug delivery system and nanoemulsion for enhancing aqueous miscibility of Alpinia galanga oil
Source: PLoS One. 2017 Nov 30;12(11):e0188848. doi: 10.1371/journal.pone.0188848 (PMC5708845; doi:10.1371/journal.pone.0188848)
Supplement: S3 Dataset — (XLSX) [file pone.0188848.s003.xlsx]

## Sheet: Allyl phenylacetate
SMEDDS-AGO										NE-AGO-D										AGO
Time	Temperature (°C)	N	4-allylphenyl acetate content (mg/L)	Mean	S.E.M.	% 4-allylphenyl acetate retention	Mean	S.E.M.		Time	Temperature (°C)	N	4-allylphenyl acetate content (mg/L)	Mean	S.E.M.	% 4-allylphenyl acetate retention	Mean	S.E.M.		Time	Temperature (°C)	N	4-allylphenyl acetate content (mg/L)	Mean	S.E.M.	% 4-allylphenyl acetate retention	Mean	S.E.M.
week0		1	0.262681	0.25008	0.0100923	105.039	100	4.03563		week0		1	0.149713	0.147187	0.00620437	101.716	100	4.2153		week0		1	1.64368	1.56608	0.0424425	104.955	100	2.71011
		2	0.257434			102.941						2	0.156445			106.29						2	1.49749			95.6202
		3	0.230124			92.0202						3	0.135403			91.9937						3	1.55707			99.4246
week4	4	1	0.268473	0.25206	0.00826352	107.355	100.792	3.30435		week4	4	1	0.157656	0.154088	0.00178655	107.113	104.689	1.2138		week4	4	1	1.60895	1.56329	0.0254392	102.738	99.8218	1.62439
		2	0.245534			98.1822						2	0.152134			103.361						2	1.55989			99.6048
		3	0.242173			96.8383						3	0.152475			103.592						3	1.52103			97.1231
	20	1	0.243217	0.24524	0.0010889	97.2555	98.0646	0.435422			20	1	0.171191	0.172224	0.000520159	116.308	117.01	0.3534			20	1	1.56734	1.5246	0.0213719	100.081	97.3513	1.36467
		2	0.246949			98.7481						2	0.172847			117.434						2	1.50296			95.9696
		3	0.245554			98.1903						3	0.172633			117.288						3	1.5035			96.0038
	40	1	0.239814	0.24977	0.00896162	95.895	99.8762	3.5835			40	1	0.158465	0.15639	0.00107108	107.663	106.252	0.7277			40	1	1.53754	1.55975	0.0111735	98.1777	99.5958	0.713469
		2	0.241842			96.7057						2	0.154893			105.236						2	1.57301			100.442
		3	0.267655			107.028						3	0.15581			105.859						3	1.5687			100.167
week8	4	1	0.239386	0.248059	0.00793704	95.7236	99.1918	3.1738		week8	4	1	0.152728	0.152859	7.19699e-05	103.765	103.854	0.0488969		week8	4	1	1.46535	1.46924	0.0037069	93.5681	93.8163	0.236699
		2	0.263909			105.53						2	0.152976			103.933						2	1.46572			93.5913
		3	0.240881			96.3218						3	0.152872			103.863						3	1.47665			94.2895
	20	1	0.260993	0.254144	0.00727108	104.364	101.625	2.9075			20	1	0.148047	0.13362	0.00730724	100.584	90.7827	4.9646			20	1	1.39186	1.42281	0.0154979	88.8755	90.8519	0.9896
		2	0.261828			104.698						2	0.128432			87.2574						2	1.43687			91.7495
		3	0.239609			95.8131						3	0.124383			84.5066						3	1.43971			91.9307
	40	1	0.24502	0.23758	0.00374549	97.9767	95.0016	1.49772			40	1	0.118575	0.119622	0.000839848	80.5609	81.2722	0.5706			40	1	1.4151	1.43049	0.00770329	90.3592	91.3421	0.491883
		2	0.233105			93.2123						2	0.121283			82.4007						2	1.43877			91.8707
		3	0.234615			93.8158						3	0.119008			80.855						3	1.4376			91.7963
week12	4	1	0.265679	0.25853	0.00395492	106.238	103.379	1.58146		week12	4	1	0.0878256	0.086511	0.000660425	59.6695	58.7763	0.448699		week12	4	1	1.418	1.4434	0.0186833	90.5448	92.1667	1.193
		2	0.252024			100.777						2	0.0859647			58.4052						2	1.43237			91.4621
		3	0.257887			103.122						3	0.0857427			58.2543						3	1.47984			94.4932
	20	1	0.226752	0.23235	0.00772597	90.6716	92.9101	3.0894			20	1	0.0927346	0.0906222	0.00285822	63.0047	61.5695	1.9419			20	1	1.37962	1.42634	0.0233761	88.0936	91.0771	1.49265
		2	0.222676			89.0419						2	0.0941662			63.9773						2	1.45112			92.6596
		3	0.247621			99.0168						3	0.0849659			57.7265						3	1.44828			92.478
	40	1	0.238959	0.236106	0.00445342	95.5529	94.4122	1.7808			40	1	0.0723429	0.0732642	0.000515448	49.1504	49.7763	0.3502			40	1	1.34754	1.33537	0.00809723	86.0456	85.2683	0.517038
		2	0.241987			96.7638						2	0.0741255			50.3615						2	1.33853			85.4703
		3	0.227372			90.9199						3	0.0733242			49.8171						3	1.32003			84.289
