# Supplementary material for: Self-microemulsifying drug delivery system and nanoemulsion for enhancing aqueous miscibility of Alpinia galanga oil
Source: PLoS One. 2017 Nov 30;12(11):e0188848. doi: 10.1371/journal.pone.0188848 (PMC5708845; doi:10.1371/journal.pone.0188848)
Supplement: S4 Dataset — (XLSX) [file pone.0188848.s004.xlsx]

## Sheet: Induction and recovery time
Induction time (sec)												Recovery time (sec)
Concentration (mg/L)	N	Induction time (sec)										Concentration (mg/L)	N	Recovery time (sec)
		Treatments												Treatments
		EtOH-AGO	Mean	S.E.M.	SMEDDS- AGO	Mean	S.E.M.	NE-AGO-D	Mean	S.E.M.				EtOH-AGO	Mean	S.E.M.	SMEDDS- AGO	Mean	S.E.M.	NE-AGO-D	Mean	S.E.M.
100	1	n.d.	--	--	n.d.	--	--	290	338.95	7.57401		100	1	235	201.1	4.80838	270	253.6	11.0586	151	190.4	5.74429
	2	n.d.			n.d.			318					2	198			342			146
	3	n.d.			n.d.			371					3	267			301			190
	4	n.d.			n.d.			390					4	198			268			187
	5	n.d.			n.d.			397					5	209			320			165
	6	n.d.			n.d.			402					6	187			314			190
	7	n.d.			n.d.			325					7	190			317			159
	8	n.d.			n.d.			324					8	187			258			216
	9	n.d.			n.d.			333					9	187			297			188
	10	n.d.			n.d.			346					10	192			264			243
	11	n.d.			n.d.			296					11	213			180			168
	12	n.d.			n.d.			304					12	187			220			181
	13	n.d.			n.d.			293					13	203			176			212
	14	n.d.			n.d.			353					14	214			223			188
	15	n.d.			n.d.			333					15	188			194			191
	16	n.d.			n.d.			338					16	215			208			189
	17	n.d.			n.d.			310					17	206			215			240
	18	n.d.			n.d.			336					18	170			240			196
	19	n.d.			n.d.			347					19	178			241			207
	20	n.d.			n.d.			373					20	198			224			201
200	1	328	301.6	14.2198	236	231.6	6.61991	250	239.45	7.13865		200	1	201	203.75	7.74524	252	274.1	4.25806	299	278.45	5.73332
	2	258			215			223					2	178			299			311
	3	296			239			216					3	211			267			276
	4	254			215			282					4	215			270			300
	5	330			237			219					5	245			277			279
	6	423			296			206					6	230			271			266
	7	393			246			264					7	245			249			301
	8	256			246			260					8	219			276			288
	9	335			277			260					9	230			271			300
	10	446			289			233					10	210			264			273
	11	257			205			216					11	181			296			301
	12	212			219			209					12	183			287			305
	13	247			236			222					13	231			259			270
	14	266			187			251					14	210			236			236
	15	316			228			229					15	222			299			276
	16	257			231			231					16	227			247			243
	17	317			190			171					17	123			297			233
	18	220			197			295					18	163			279			251
	19	326			227			253					19	128			291			248
	20	295			216			299					20	223			295			313
300	1	180	205.55	5.0708	106	129.25	3.31017	91	101.2	2.42313		300	1	175	202.5	9.30011	311	273.5	6.7864	248	283.3	7.52123
	2	210			109			97					2	209			305			223
	3	187			129			110					3	168			297			270
	4	174			144			109					4	164			276			275
	5	230			146			114					5	142			255			300
	6	179			133			99					6	187			240			359
	7	174			130			111					7	201			313			350
	8	261			148			105					8	167			283			258
	9	197			116			87					9	188			319			241
	10	235			142			118					10	288			291			301
	11	199			133			99					11	225			248			300
	12	201			134			97					12	214			249			307
	13	203			141			80					13	320			251			276
	14	210			147			82					14	205			280			278
	15	186			130			119					15	216			309			299
	16	211			133			99					16	178			286			277
	17	208			109			106					17	209			247			288
	18	213			139			98					18	170			227			280
	19	228			101			104					19	202			220			295
	20	225			115			99					20	222			263			241
400	1	130	165.9	7.90799	87	110.7	4.69496	90	77.4	1.94449		400	1	275	227.8	5.55433	202	269.7	8.44459	381	350.55	4.3374
	2	124			105			71					2	256			234			333
	3	177			86			73					3	240			181			379
	4	127			101			76					4	225			251			342
	5	170			102			96					5	253			230			330
	6	178			96			79					6	235			247			324
	7	124			90			83					7	174			266			333
	8	142			106			81					8	221			279			360
	9	160			107			86					9	198			279			375
	10	176			110			70					10	211			255			359
	11	162			116			82					11	191			299			332
	12	161			123			79					12	243			310			361
	13	224			117			62					13	226			320			351
	14	218			140			65					14	234			297			350
	15	231			89			71					15	199			271			323
	16	169			91			83					16	245			260			349
	17	137			105			70					17	237			299			334
	18	151			138			67					18	226			297			349
	19	130			145			81					19	213			303			360
	20	227			160			83					20	254			314			386
			NOTE
			n.d. = not detected
