# Supplementary material for: Self-microemulsifying drug delivery system and nanoemulsion for enhancing aqueous miscibility of Alpinia galanga oil
Source: PLoS One. 2017 Nov 30;12(11):e0188848. doi: 10.1371/journal.pone.0188848 (PMC5708845; doi:10.1371/journal.pone.0188848)
Supplement: S5 Dataset — (XLSX) [file pone.0188848.s005.xlsx]

## Sheet: Induction and recovery time
EtOH-AGO						SMEDDS- AGO						NE-AGO-D
Concentration (mg/L)	N	Anesthetic behavioral changes				Concentration (mg/L)	N	Anesthetic behavioral changes				Concentration (mg/L)	N	Anesthetic behavioral changes
		Hyperactivity	Jumping	Piping				Hyperactivity	Jumping	Piping				Hyperactivity	Jumping	Piping
100	1	-	-	-		100	1	-	-	-		100	1	-	-	-
	2	-	-	-			2	-	-	-			2	-	-	-
	3	-	-	-			3	-	-	-			3	-	-	-
	4	+	-	-			4	-	-	-			4	-	-	-
	5	+	-	-			5	-	-	-			5	-	-	-
	6	-	-	-			6	-	-	-			6	-	-	-
	7	+	-	-			7	-	-	-			7	-	-	-
	8	-	-	-			8	-	-	-			8	-	-	-
	9	-	-	-			9	-	-	-			9	-	-	-
	10	-	-	-			10	-	-	-			10	-	-	-
	11	+	-	-			11	-	-	-			11	-	-	-
	12	+	-	-			12	-	-	-			12	-	-	-
	13	+	-	-			13	-	-	-			13	-	-	-
	14	-	-	-			14	-	-	-			14	-	-	-
	15	-	-	-			15	-	-	-			15	-	-	-
	16	-	-	-			16	-	-	-			16	-	-	-
	17	-	-	-			17	-	-	-			17	-	-	-
	18	-	-	-			18	-	-	-			18	-	-	-
	19	-	-	-			19	-	-	-			19	-	-	-
	20	+	-	-			20	-	-	-			20	-	-	-
200	1	+	-	-		200	1	-	-	-		200	1	-	-	-
	2	+	-	-			2	-	-	-			2	-	-	-
	3	+	-	-			3	-	-	-			3	-	-	-
	4	-	-	-			4	-	-	-			4	-	-	-
	5	-	-	-			5	-	-	-			5	-	-	-
	6	-	-	-			6	-	-	-			6	-	-	-
	7	-	-	-			7	-	-	-			7	-	-	-
	8	+	-	-			8	-	-	-			8	-	-	-
	9	-	-	-			9	-	-	-			9	-	-	-
	10	-	-	-			10	-	-	-			10	-	-	-
	11	+	-	-			11	-	-	-			11	-	-	-
	12	+	-	-			12	-	-	-			12	-	-	-
	13	-	-	-			13	-	-	-			13	-	-	-
	14	-	-	-			14	-	-	-			14	-	-	-
	15	+	-	-			15	-	-	-			15	-	-	-
	16	-	-	-			16	-	-	-			16	-	-	-
	17	-	-	-			17	-	-	-			17	-	-	-
	18	+	-	-			18	-	-	-			18	-	-	-
	19	+	-	-			19	-	-	-			19	-	-	-
	20	-	-	-			20	-	-	-			20	-	-	-
300	1	+	-	-		300	1	-	-	-		300	1	-	-	-
	2	-	-	-			2	-	-	-			2	-	-	-
	3	+	-	-			3	-	-	-			3	-	-	-
	4	+	-	-			4	-	-	-			4	-	-	-
	5	+	-	-			5	-	-	-			5	-	-	-
	6	+	-	-			6	-	-	-			6	-	-	-
	7	+	-	-			7	-	-	-			7	-	-	-
	8	-	-	-			8	-	-	-			8	-	-	-
	9	-	-	-			9	-	-	-			9	-	-	-
	10	+	-	-			10	-	-	-			10	-	-	-
	11	+	-	-			11	-	-	-			11	-	-	-
	12	+	-	-			12	-	-	-			12	-	-	-
	13	+	-	-			13	-	-	-			13	-	-	-
	14	+	-	-			14	-	-	-			14	-	-	-
	15	-	-	-			15	-	-	-			15	-	-	-
	16	+	-	-			16	-	-	-			16	-	-	-
	17	+	-	-			17	-	-	-			17	-	-	-
	18	+	-	-			18	-	-	-			18	-	-	-
	19	+	-	-			19	-	-	-			19	-	-	-
	20	+	-	-			20	-	-	-			20	-	-	-
400	1	+	-	-		400	1	-	-	-		400	1	-	-	-
	2	+	-	-			2	-	-	-			2	-	-	-
	3	+	-	-			3	-	-	-			3	-	-	-
	4	+	-	-			4	-	-	-			4	-	-	-
	5	+	-	-			5	-	-	-			5	-	-	-
	6	+	-	-			6	-	-	-			6	-	-	-
	7	+	-	-			7	-	-	-			7	-	-	-
	8	+	-	-			8	-	-	-			8	-	-	-
	9	+	-	-			9	-	-	-			9	-	-	-
	10	+	-	-			10	-	-	-			10	-	-	-
	11	+	-	-			11	-	-	-			11	-	-	-
	12	-	-	-			12	-	-	-			12	-	-	-
	13	+	-	-			13	-	-	-			13	-	-	-
	14	+	-	+			14	-	-	-			14	-	-	-
	15	+	-	-			15	-	-	-			15	-	-	-
	16	+	-	-			16	-	-	-			16	-	-	-
	17	+	-	+			17	-	-	-			17	-	-	-
	18	+	-	-			18	-	-	-			18	-	-	-
	19	-	-	-			19	-	-	-			19	-	-	-
	20	+	+	+			20	-	-	-			20	-	-	-
			NOTE
			+ = detected
			- = not detected
			Hyperactivity	means fish exciting and increased swimming activity
			Jumping	means fish jumping out of water
			Piping	means fish piping for air near water surface
